# Supplementary material for: Effects of Mutations on Replicative Fitness and Major Histocompatibility Complex Class I Binding Affinity Are Among the Determinants Underlying Cytotoxic-T-Lymphocyte Escape of HIV-1 Gag Epitopes
Source: mBio. 2017 Nov 28;8(6):e01050-17. doi: 10.1128/mBio.01050-17 (PMC5705913; doi:10.1128/mBio.01050-17)
Supplement: TABLE S1 [file mbo006173608st1.xlsx]

## Sheet: Sheet1
Position	Mutation	Amino Acid mutation	RF scores
790	A790G	M1V	0.235134
790	A790T	M1L	0.0325796
791	T791A	M1K	0.0842683
791	T791C	M1T	0.0510234
792	G792A	M1I	0.465118
793	G793C	G2R	0.0578729
793	G793A	G2S	0.928881
793	G793T	G2C	0.131991
794	G794T	G2V	0.092913
794	G794A	G2D	0.450354
795	T795C	G2G	0.866013
795	T795A	G2G	0.0390407
796	G796T	A3S	0.264176
796	G796C	A3P	0.0375988
796	G796A	A3T	0.84348
797	C797T	A3V	0.296724
798	G798A	A3A	0.310336
798	G798T	A3A	0.087774
799	A799T	R4_	0.0964549
799	A799G	R4G	0.122753
800	G800T	R4I	0.150438
800	G800A	R4K	0.393196
801	A801T	R4S	0.0989672
801	A801G	R4R	0.527008
802	G802T	A5S	0.310157
802	G802A	A5T	0.218057
803	C803A	A5E	0.0752153
803	C803G	A5G	0.0654216
803	C803T	A5V	0.181676
804	G804C	A5A	0.409657
804	G804A	A5A	0.488971
805	T805A	S6T	0.0405387
805	T805C	S6P	0.0787469
806	C806A	S6_	0.0633192
806	C806T	S6L	0.188147
807	G807C	S6S	0.406558
807	G807A	S6S	1.72153
807	G807T	S6S	1.1285
808	G808T	V7L	0.0734338
808	G808A	V7I	0.83334
809	T809A	V7E	0.101311
809	T809C	V7A	0.393702
810	A810G	V7V	0.69
810	A810C	V7V	0.477233
810	A810T	V7V	0.240728
811	T811G	L8V	0
811	T811A	L8I	0.117831
811	T811C	L8L	1.45744
812	T812C	L8S	0.141541
812	T812A	L8_	0.0742833
813	A813G	L8L	1.39228
814	A814G	S9G	0.57326
814	A814C	S9R	3.15529
814	A814T	S9C	0.0599215
815	G815T	S9I	0.178828
815	G815A	S9N	0.594224
816	C816A	S9R	0.591131
816	C816T	S9S	0.588663
817	G817C	G10R	0.0268696
817	G817A	G10R	0.379544
817	G817T	G10W	0.0475251
818	G818C	G10A	0.0446988
818	G818A	G10E	0.722596
818	G818T	G10V	0.0371114
819	G819A	G10G	1.0657
819	G819C	G10G	1.40293
819	G819T	G10G	1.0984
820	G820A	G11R	3.62703
820	G820C	G11R	0.490674
820	G820T	G11_	0.0674622
821	G821C	G11A	0.791298
821	G821A	G11E	1.34058
821	G821T	G11V	0.973768
822	A822T	G11G	1.01464
822	A822G	G11G	0.518649
823	G823A	E12K	3.42232
823	G823C	E12Q	1.71397
824	A824T	E12V	0.0528566
824	A824G	E12G	0.143036
825	A825G	E12E	1.95122
825	A825T	E12D	2.49832
826	T826C	L13L	1.13475
827	T827C	L13S	0.154907
827	T827A	L13_	0.0124097
828	A828C	L13F	0.0285576
828	A828G	L13L	1.19351
828	A828T	L13F	0.116606
829	G829A	D14N	0.761075
830	A830C	D14A	0.0751976
830	A830G	D14G	0.127514
830	A830T	D14V	0.0262809
831	T831A	D14E	0.407522
831	T831C	D14D	1.55436
832	A832G	K15E	0.36931
833	A833T	K15I	0.23391
833	A833G	K15R	0.189798
834	A834G	K15K	1.2882
834	A834T	K15N	0.0773019
835	T835G	W16G	0.0434047
835	T835C	W16R	0.0408511
836	G836T	W16L	0.599939
836	G836A	W16_	0.538553
837	G837T	W16C	0.110659
837	G837A	W16_	0.154076
838	G838T	E17_	0.0832211
838	G838C	E17Q	0.0782278
838	G838A	E17K	1.96271
839	A839G	E17G	0.2748
839	A839T	E17V	0.0407965
840	A840C	E17D	0.0183317
840	A840G	E17E	1.51488
840	A840T	E17D	0.0234837
842	A842T	K18I	0.0774096
842	A842G	K18R	0.179012
843	A843C	K18N	0.0289365
844	A844T	I19F	0.338506
844	A844G	I19V	0.39098
845	T845A	I19N	0.0897215
845	T845C	I19T	0.279331
846	T846A	I19I	0.783435
846	T846C	I19I	0.967283
847	C847A	R20R	0.91162
847	C847T	R20W	0.641912
848	G848A	R20Q	0.387828
848	G848C	R20P	0.00749309
848	G848T	R20L	0.192025
849	G849C	R20R	2.24128
849	G849A	R20R	4.25682
850	T850A	L21I	0.222553
850	T850C	L21L	1.10432
851	T851A	L21_	0.07522
851	T851C	L21S	0.0775346
852	A852G	L21L	1.05942
852	A852T	L21F	0.741801
853	A853T	R22W	0.0545631
853	A853G	R22G	0.24251
854	G854T	R22M	0.450082
854	G854A	R22K	0.282419
855	G855C	R22S	0.0581632
855	G855A	R22R	1.86771
856	C856A	P23T	0.276982
856	C856T	P23S	0.614854
857	C857A	P23Q	0.770756
857	C857T	P23L	0.0653695
858	A858G	P23P	2.02942
858	A858T	P23P	1.68564
858	A858C	P23P	1.01652
859	G859C	G24R	0.0249969
859	G859A	G24R	0.528434
859	G859T	G24W	0.0326233
860	G860C	G24A	0.20544
860	G860T	G24V	0.582506
860	G860A	G24E	1.28262
861	G861A	G24G	2.16606
861	G861T	G24G	0.850299
862	G862T	G25_	0.117956
862	G862A	G25R	0.659778
863	G863C	G25A	1.26605
863	G863T	G25V	0.616668
863	G863A	G25E	0.919773
864	A864C	G25G	0
864	A864G	G25G	1.02575
864	A864T	G25G	1.58816
865	A865T	K26_	0.0489746
865	A865G	K26E	1.03162
866	A866T	K26M	2.67084
866	A866G	K26R	0.993233
867	G867T	K26N	1.05058
868	A868G	K27E	2.55208
869	A869G	K27R	0.845886
869	A869T	K27I	1.12295
870	A870C	K27N	3.42366
870	A870T	K27N	0.532117
870	A870G	K27K	0.639014
871	C871T	Q28_	0.913126
872	A872G	Q28R	1.23236
872	A872C	Q28P	0.0282975
872	A872T	Q28L	0.246535
873	A873G	Q28Q	1.69987
873	A873T	Q28H	0.260739
874	T874A	Y29N	0.233757
874	T874C	Y29H	0.121182
875	A875G	Y29C	0.368798
875	A875T	Y29F	0.0709511
876	T876A	Y29_	0.184761
876	T876C	Y29Y	1.6701
877	A877T	K30_	0.134413
878	A878T	K30I	0.121971
878	A878G	K30R	4.65933
879	A879G	K30K	0.228453
880	C880T	L31L	0.941503
881	T881A	L31Q	0.48213
881	T881C	L31P	0.270185
882	A882G	L31L	0.49336
883	A883T	K32_	0.0424462
883	A883G	K32E	0.13397
884	A884G	K32R	0.69612
884	A884C	K32T	1.52128
884	A884T	K32I	0.446316
885	A885G	K32K	0.890161
885	A885T	K32N	0.26632
885	A885C	K32N	0.0805162
887	A887G	H33R	0.298197
887	A887T	H33L	0.145798
888	T888A	H33Q	0.102905
888	T888C	H33H	0.799631
889	A889G	I34V	2.70472
889	A889T	I34L	0.198979
890	T890G	I34R	0.037013
890	T890A	I34K	0.124394
890	T890C	I34T	0.130119
891	A891G	I34M	0.297367
892	G892A	V35I	3.15903
893	T893A	V35E	0.373328
893	T893C	V35A	0.454247
894	A894G	V35V	0.870432
894	A894T	V35V	0.534863
895	T895A	W36R	0.0789731
895	T895C	W36R	0.0587514
896	G896T	W36L	0.10424
896	G896A	W36_	0.407134
897	G897A	W36_	0.268563
897	G897T	W36C	0.0594393
898	G898T	A37S	0.109661
898	G898A	A37T	0.658019
898	G898C	A37P	0.0349102
899	C899A	A37E	0.0764778
899	C899T	A37V	0.382437
900	A900G	A37A	0.628375
900	A900T	A37A	0.939806
901	A901G	S38G	0.558926
901	A901T	S38C	0.187838
902	G902T	S38I	0.102186
902	G902A	S38N	1.24951
903	C903A	S38R	0.364636
903	C903T	S38S	0.995065
904	A904C	R39R	0.425545
904	A904G	R39G	0.303989
904	A904T	R39W	4.26013
905	G905A	R39K	0.213303
905	G905T	R39M	0.251357
906	G906T	R39S	0.0968101
906	G906A	R39R	1.11612
907	G907T	E40_	0.0713452
908	A908T	E40V	0.554133
908	A908G	E40G	0.517711
909	G909T	E40D	0.192019
909	G909C	E40D	0.204373
909	G909A	E40E	1.53226
910	C910A	L41I	0.405035
910	C910T	L41L	1.54809
911	T911A	L41Q	0.00798494
911	T911C	L41P	0.186916
912	A912T	L41L	1.52336
912	A912G	L41L	1.34917
913	G913T	E42_	0.0995028
913	G913C	E42Q	0.284269
913	G913A	E42K	0.454108
914	A914G	E42G	0.901438
914	A914T	E42V	0.410789
915	A915G	E42E	0.720456
915	A915T	E42D	1.52593
916	C916G	R43G	0.10267
916	C916T	R43_	0.444142
917	G917T	R43L	0.482615
917	G917A	R43Q	0.367374
918	A918T	R43R	0.408923
918	A918G	R43R	1.48427
919	T919A	F44I	0.139588
919	T919C	F44L	0.135193
920	T920G	F44C	0.0277597
920	T920A	F44Y	0.120412
920	T920C	F44S	0.0410552
921	C921A	F44L	0.235223
921	C921T	F44F	1.66597
922	G922T	A45S	0.43962
922	G922A	A45T	0.414967
923	C923T	A45V	0.827068
924	A924C	A45A	1.01404
924	A924G	A45A	0.840675
924	A924T	A45A	0.911824
925	G925T	V46F	1.52941
925	G925A	V46I	1.09837
926	T926G	V46G	0.0440734
926	T926A	V46D	0.158057
926	T926C	V46A	0.165121
927	T927A	V46V	0.822266
927	T927C	V46V	1.32586
928	A928G	N47D	1.3624
928	A928T	N47Y	0.129187
929	A929G	N47S	0.281923
929	A929T	N47I	0.0807102
929	A929C	N47T	0.00550695
930	T930G	N47K	0.147999
930	T930C	N47N	1.96978
930	T930A	N47K	0.117702
931	C931T	P48S	1.23104
932	C932T	P48L	0.167742
932	C932A	P48H	0.689188
933	T933A	P48P	1.14293
933	T933C	P48P	0.535255
934	G934C	G49R	0.267924
934	G934A	G49S	0.944557
935	G935C	G49A	1.18049
935	G935T	G49V	0.0488006
935	G935A	G49D	0.273626
936	C936T	G49G	1.45808
936	C936A	G49G	0.243582
937	C937T	L50F	0.299444
937	C937A	L50I	0.0609285
938	T938G	L50R	0.154354
938	T938C	L50P	0.328638
938	T938A	L50H	0.129272
939	T939A	L50L	0.827181
939	T939C	L50L	1.00726
940	T940G	L51V	0.815069
940	T940A	L51I	1.55286
940	T940C	L51L	1.145
941	T941A	L51_	0.0628676
941	T941C	L51S	0.0340948
942	A942G	L51L	0.907074
942	A942T	L51F	0.0415699
944	A944T	E52V	0.85046
944	A944G	E52G	0.902242
945	G945A	E52E	1.08853
945	G945T	E52D	2.88294
946	A946G	T53A	0.393897
946	A946T	T53S	2.28765
947	C947T	T53I	0.217726
948	A948T	T53T	1.23338
948	A948G	T53T	2.62521
949	T949A	S54T	0.796406
949	T949C	S54P	0.902927
950	C950A	S54_	0.0961119
950	C950T	S54L	0.523859
951	A951T	S54S	1.54962
951	A951G	S54S	0.895587
952	G952A	E55K	1.64874
952	G952T	E55_	0.00899127
953	A953T	E55V	1.07975
953	A953C	E55A	0.979721
953	A953G	E55G	0.377692
954	A954G	E55E	1.28555
954	A954T	E55D	0.48972
955	G955A	G56S	0.132867
955	G955T	G56C	0.0695679
956	G956C	G56A	0.0781364
956	G956A	G56D	0.170247
957	C957G	G56G	0.559824
957	C957A	G56G	1.98775
957	C957T	G56G	0.848015
958	T958G	C57G	0.220455
958	T958A	C57S	0.0525126
958	T958C	C57R	0.218651
959	G959C	C57S	0.026168
959	G959T	C57F	0.0121435
959	G959A	C57Y	0.284767
960	T960A	C57_	0.136152
960	T960C	C57C	1.2087
961	A961G	R58G	0.747763
961	A961T	R58_	0.0340302
962	G962T	R58I	0.183433
962	G962A	R58K	2.71206
962	G962C	R58T	0.965078
963	A963G	R58R	0.517495
963	A963T	R58S	0.335295
964	C964T	Q59_	1.36449
965	A965G	Q59R	0.945036
965	A965T	Q59L	0.723766
966	A966T	Q59H	0.433033
966	A966G	Q59Q	1.30353
967	A967T	I60L	0.103566
967	A967G	I60V	1.06019
968	T968A	I60K	0.348335
968	T968C	I60T	0.198079
969	A969G	I60M	1.48596
969	A969T	I60I	0.757345
970	C970T	L61L	1.75296
971	T971G	L61R	0.538865
971	T971C	L61P	0.243358
971	T971A	L61Q	0.0806661
972	G972A	L61L	4.49661
973	G973C	G62R	0.676615
973	G973A	G62R	4.03202
973	G973T	G62_	0.0922968
974	G974C	G62A	2.13092
974	G974A	G62E	1.20098
975	A975T	G62G	0.921655
975	A975G	G62G	1.12195
976	C976T	Q63_	0.74603
977	A977T	Q63L	0.361061
977	A977G	Q63R	0.357407
978	G978C	Q63H	1.84258
978	G978T	Q63H	4.5598
978	G978A	Q63Q	1.28467
979	C979T	L64L	1.2597
979	C979A	L64I	0.145759
980	T980G	L64R	0.0341847
980	T980A	L64Q	0.0452773
980	T980C	L64P	0.130726
981	A981T	L64L	1.10593
981	A981G	L64L	1.18386
982	C982T	Q65_	0.379093
983	A983G	Q65R	0.776558
983	A983T	Q65L	1.25386
984	A984T	Q65H	0.739568
984	A984G	Q65Q	2.46911
985	C985T	P66S	2.62184
986	C986G	P66R	0.180097
986	C986T	P66L	0.888732
986	C986A	P66Q	0.659608
987	A987T	P66P	1.63933
987	A987G	P66P	1.80862
988	T988A	S67T	0.370722
988	T988C	S67P	0.366656
989	C989T	S67F	0.596545
989	C989G	S67C	1.2834
990	C990A	S67S	0.806801
990	C990T	S67S	1.27798
991	C991A	L68I	2.87626
991	C991T	L68F	1.39699
992	T992G	L68R	0.145079
992	T992A	L68H	0.142984
992	T992C	L68P	0.0916324
993	T993A	L68L	1.30457
993	T993C	L68L	0.839931
994	C994T	Q69_	1.20732
995	A995T	Q69L	0.920664
995	A995G	Q69R	1.03728
996	G996T	Q69H	3.09584
996	G996A	Q69Q	0.4876
997	A997C	T70P	0.026311
997	A997G	T70A	0.495883
997	A997T	T70S	0.271118
998	C998T	T70I	1.10772
999	A999C	T70T	0.689864
999	A999G	T70T	0.555557
999	A999T	T70T	1.39128
1000	G1000T	G71_	0.346241
1000	G1000A	G71R	0.353877
1000	G1000C	G71R	0.0524935
1001	G1001C	G71A	2.62328
1001	G1001T	G71V	0.0294833
1002	A1002T	G71G	1.42837
1002	A1002G	G71G	0.697919
1003	T1003A	S72T	1.26379
1003	T1003C	S72P	0.271759
1004	C1004T	S72L	0.319428
1005	A1005T	S72S	0.481999
1005	A1005G	S72S	1.57417
1006	G1006T	E73_	0.0569627
1006	G1006A	E73K	0.130233
1007	A1007G	E73G	0.414733
1008	A1008T	E73D	0.419219
1008	A1008G	E73E	1.20719
1009	G1009T	E74_	0.0896512
1009	G1009A	E74K	0.766138
1010	A1010T	E74V	0.0443081
1010	A1010G	E74G	0.717506
1011	A1011T	E74D	3.26515
1011	A1011G	E74E	1.67949
1013	T1013G	L75R	0.174707
1013	T1013C	L75P	0.0822383
1013	T1013A	L75H	0.0491565
1014	T1014G	L75L	0.730093
1014	T1014C	L75L	0.43953
1015	A1015T	R76_	0.118171
1015	A1015G	R76G	0.332646
1016	G1016T	R76I	2.17099
1016	G1016A	R76K	1.72399
1017	A1017G	R76R	1.68154
1017	A1017T	R76S	0.246753
1018	T1018A	S77T	0.310314
1018	T1018C	S77P	0.225745
1019	C1019T	S77L	0.863517
1020	A1020T	S77S	0.316261
1020	A1020G	S77S	1.08791
1021	T1021C	L78L	1.55513
1021	T1021A	L78I	0.184863
1022	T1022C	L78S	0.222545
1023	A1023G	L78L	0.426472
1024	T1024C	Y79H	0.667382
1025	A1025T	Y79F	1.34521
1025	A1025G	Y79C	0.189289
1026	T1026C	Y79Y	1.16092
1027	A1027G	N80D	0.4792
1028	A1028G	N80S	0.229109
1029	T1029A	N80K	0.0635841
1029	T1029C	N80N	1.09177
1030	A1030T	T81S	1.67569
1030	A1030G	T81A	3.91619
1031	C1031T	T81I	0.250719
1032	A1032T	T81T	1.46152
1032	A1032G	T81T	1.20421
1033	A1033T	I82L	0.951002
1034	T1034A	I82K	0.26716
1034	T1034C	I82T	0.415879
1035	A1035T	I82I	1.06924
1035	A1035G	I82M	0.213809
1036	G1036A	A83T	1.02186
1037	C1037T	A83V	0.544309
1038	A1038T	A83A	1.21382
1038	A1038G	A83A	1.26014
1039	G1039A	V84I	0.679507
1040	T1040C	V84A	0.745073
1040	T1040A	V84D	0.0492332
1041	C1041T	V84V	0.497877
1042	C1042A	L85I	0.293671
1042	C1042T	L85F	0.167848
1043	T1043G	L85R	0
1043	T1043A	L85H	0.0271147
1043	T1043C	L85P	0.264142
1044	C1044T	L85L	0.766474
1044	C1044A	L85L	1.53712
1045	T1045A	Y86N	0.390654
1045	T1045C	Y86H	0.577592
1046	A1046T	Y86F	1.97653
1046	A1046G	Y86C	1.063
1046	A1046C	Y86S	1.01558
1047	T1047G	Y86_	0.0763952
1047	T1047C	Y86Y	0.453381
1047	T1047A	Y86_	0.118988
1048	T1048A	C87S	0.154993
1048	T1048C	C87R	0.0475961
1049	G1049A	C87Y	0.852736
1050	T1050A	C87_	0.149527
1050	T1050C	C87C	0.583319
1051	G1051T	V88L	0.056894
1051	G1051A	V88M	0.405089
1052	T1052G	V88G	0.12061
1052	T1052A	V88E	0.0593398
1052	T1052C	V88A	0.133842
1053	G1053T	V88V	0.14623
1053	G1053A	V88V	1.40876
1054	C1054T	H89Y	2.38548
1055	A1055T	H89L	0.433879
1055	A1055G	H89R	2.07246
1056	T1056A	H89Q	0.559183
1056	T1056C	H89H	1.22405
1057	C1057T	Q90_	0.311923
1058	A1058T	Q90L	0.963299
1058	A1058G	Q90R	1.7573
1059	A1059G	Q90Q	0.72166
1059	A1059T	Q90H	0.410262
1060	A1060G	R91G	1.17468
1060	A1060T	R91W	0.627912
1061	G1061T	R91M	0.505766
1061	G1061A	R91K	1.49252
1061	G1061C	R91T	0.213236
1062	G1062A	R91R	1.03022
1063	A1063T	I92L	0.926016
1063	A1063G	I92V	1.55907
1064	T1064C	I92T	1.10295
1065	A1065C	I92I	0.13632
1065	A1065G	I92M	0.413361
1065	A1065T	I92I	0.530621
1066	G1066T	D93Y	1.42545
1066	G1066C	D93H	0.468784
1066	G1066A	D93N	3.56443
1067	A1067G	D93G	0.715548
1067	A1067T	D93V	1.30263
1068	T1068A	D93E	1.28613
1068	T1068C	D93D	1.19146
1069	G1069C	V94L	0.163092
1069	G1069T	V94L	0.120157
1069	G1069A	V94I	0.995145
1070	T1070C	V94A	1.22126
1070	T1070A	V94E	0.487841
1071	A1071C	V94V	0.136523
1071	A1071T	V94V	1.72979
1071	A1071G	V94V	0.99413
1072	A1072G	K95E	0.528761
1072	A1072T	K95_	0.0279661
1073	A1073C	K95T	1.58802
1073	A1073T	K95I	1.41338
1073	A1073G	K95R	1.37502
1074	A1074T	K95N	0.331878
1074	A1074G	K95K	1.45663
1075	G1075A	D96N	0.510475
1076	A1076G	D96G	0.555708
1076	A1076C	D96A	0.0317415
1076	A1076T	D96V	0.0184197
1077	C1077T	D96D	1.29426
1078	A1078G	T97A	0.488774
1078	A1078T	T97S	0.089387
1079	C1079G	T97S	0.698098
1079	C1079A	T97N	0.183241
1079	C1079T	T97I	0.184092
1080	C1080G	T97T	0.220772
1080	C1080T	T97T	0.797554
1081	A1081G	K98E	1.08982
1081	A1081T	K98_	0.0488649
1081	A1081C	K98Q	0.420043
1082	A1082G	K98R	0.452903
1082	A1082T	K98M	0.946768
1083	G1083T	K98N	1.07058
1085	A1085T	E99V	0.303131
1085	A1085G	E99G	0.777355
1086	A1086G	E99E	0.609155
1086	A1086T	E99D	0.311238
1087	G1087A	A100T	0.224462
1088	C1088A	A100D	0.0841239
1088	C1088T	A100V	0.272824
1089	C1089G	A100A	0.977987
1089	C1089A	A100A	2.19386
1090	T1090G	L101V	0.954317
1090	T1090A	L101I	0.670458
1090	T1090C	L101L	1.08101
1091	T1091G	L101_	0.0617289
1091	T1091A	L101_	0.0340071
1091	T1091C	L101S	0.0932943
1092	A1092G	L101L	1.35979
1092	A1092T	L101F	0.488418
1093	G1093A	D102N	0.440056
1094	A1094T	D102V	0.343122
1094	A1094G	D102G	0.20233
1095	T1095C	D102D	1.77068
1095	T1095G	D102E	0.947709
1095	T1095A	D102E	0.455835
1096	A1096T	K103_	0.0261641
1096	A1096G	K103E	1.18704
1097	A1097C	K103T	0.25138
1097	A1097G	K103R	0.308556
1097	A1097T	K103M	0.733019
1098	G1098A	K103K	1.09165
1098	G1098T	K103N	0.0994785
1099	A1099T	I104L	0.552252
1099	A1099G	I104V	0.536615
1100	T1100A	I104K	0.100383
1100	T1100C	I104T	0.696628
1101	A1101G	I104M	0.628816
1101	A1101T	I104I	0.867799
1102	G1102A	E105K	0.655807
1102	G1102T	E105_	0.0707723
1103	A1103G	E105G	1.07548
1103	A1103T	E105V	0.314546
1104	G1104A	E105E	1.32267
1104	G1104T	E105D	0.243145
1104	G1104C	E105D	2.09338
1105	G1105A	E106K	3.15131
1106	A1106C	E106A	0.178115
1106	A1106T	E106V	0.852152
1106	A1106G	E106G	0.499409
1107	A1107C	E106D	0.135208
1107	A1107T	E106D	0.236601
1107	A1107G	E106E	1.66714
1108	G1108T	E107_	0.281104
1108	G1108A	E107K	1.8528
1109	A1109G	E107G	0.366231
1109	A1109T	E107V	1.35705
1110	G1110T	E107D	1.4896
1110	G1110A	E107E	1.1607
1111	C1111G	Q108E	0.155898
1111	C1111A	Q108K	0.695565
1111	C1111T	Q108_	0.412841
1112	A1112C	Q108P	0.166346
1112	A1112T	Q108L	0.233614
1112	A1112G	Q108R	1.20484
1113	A1113G	Q108Q	0.884155
1113	A1113T	Q108H	0.88787
1114	A1114G	N109D	0.963823
1114	A1114T	N109Y	1.12774
1115	A1115T	N109I	1.39476
1115	A1115G	N109S	1.06016
1116	C1116A	N109K	0.579562
1116	C1116T	N109N	0.710224
1117	A1117G	K110E	0.284089
1118	A1118G	K110R	2.26862
1118	A1118T	K110I	1.13421
1119	A1119C	K110N	0.0709354
1119	A1119G	K110K	2.01359
1120	A1120G	S111G	1.59544
1120	A1120T	S111C	1.12461
1121	G1121A	S111N	1.28932
1122	T1122C	S111S	1.97891
1123	A1123G	K112E	0.64253
1123	A1123T	K112_	0.0244612
1124	A1124G	K112R	0.531741
1124	A1124T	K112M	0.906539
1125	G1125T	K112N	0.293967
1126	A1126G	K113E	0.471324
1127	A1127T	K113I	0.355319
1127	A1127G	K113R	0.988635
1128	A1128C	K113N	0.254079
1128	A1128G	K113K	2.08175
1128	A1128T	K113N	1.18275
1129	A1129G	K114E	0.244786
1130	A1130T	K114M	0.68934
1130	A1130G	K114R	1.17103
1131	G1131T	K114N	1.13183
1131	G1131A	K114K	1.5155
1132	G1132A	A115T	1.79541
1133	C1133T	A115V	1.41497
1134	A1134G	A115A	1.34625
1134	A1134T	A115A	1.50377
1135	C1135G	Q116E	1.28078
1135	C1135T	Q116_	0.577677
1136	A1136C	Q116P	0.400844
1136	A1136G	Q116R	0.76557
1136	A1136T	Q116L	0.869364
1137	G1137T	Q116H	1.11294
1137	G1137A	Q116Q	1.3868
1138	C1138A	Q117K	1.97191
1138	C1138G	Q117E	0.898585
1138	C1138T	Q117_	0.374454
1139	A1139G	Q117R	2.14084
1139	A1139T	Q117L	0.992477
1140	A1140G	Q117Q	1.43348
1140	A1140T	Q117H	1.15542
1141	G1141T	A118S	1.26344
1141	G1141A	A118T	1.40328
1142	C1142T	A118V	0.654815
1143	A1143T	A118A	1.27904
1143	A1143G	A118A	1.44162
1144	G1144T	A119S	1.56393
1144	G1144A	A119T	1.14685
1145	C1145G	A119G	1.00233
1145	C1145A	A119E	0.214277
1145	C1145T	A119V	1.00377
1146	A1146C	A119A	0.882866
1146	A1146G	A119A	0.858655
1146	A1146T	A119A	1.73867
1147	G1147C	A120P	1.09331
1147	G1147T	A120S	1.55318
1147	G1147A	A120T	0.917197
1148	C1148G	A120G	0.347173
1148	C1148A	A120D	0.849955
1148	C1148T	A120V	1.71363
1149	T1149G	A120A	2.05392
1149	T1149A	A120A	0.969121
1149	T1149C	A120A	1.26016
1150	G1150A	D121N	1.01562
1150	G1150T	D121Y	1.4503
1151	A1151C	D121A	0.970961
1151	A1151G	D121G	1.09247
1151	A1151T	D121V	0.708172
1152	C1152G	D121E	2.58558
1152	C1152T	D121D	1.04204
1153	A1153G	T122A	1.82776
1153	A1153T	T122S	0.629953
1154	C1154A	T122K	1.10966
1154	C1154T	T122I	0.372538
1155	A1155T	T122T	0.483064
1155	A1155G	T122T	0.710938
1156	G1156A	G123R	1.34553
1156	G1156T	G123_	0.161015
1156	G1156C	G123R	0.409519
1157	G1157A	G123E	2.34674
1158	A1158G	G123G	0.952126
1158	A1158T	G123G	0.736869
1159	A1159C	N124H	0.445482
1159	A1159G	N124D	0.662708
1159	A1159T	N124Y	0.230313
1160	A1160T	N124I	0.736908
1160	A1160G	N124S	1.24509
1161	C1161T	N124N	1.31725
1162	A1162G	N125D	0.971219
1162	A1162T	N125Y	1.48977
1163	A1163G	N125S	0.909209
1163	A1163T	N125I	1.03265
1164	C1164A	N125K	0.395706
1164	C1164T	N125N	0.769644
1165	A1165C	S126R	1.31909
1165	A1165G	S126G	0.40781
1165	A1165T	S126C	1.68548
1166	G1166T	S126I	0.565394
1166	G1166C	S126T	1.32969
1166	G1166A	S126N	1.48007
1167	C1167G	S126R	0.275186
1167	C1167T	S126S	2.37059
1168	C1168T	Q127_	0.503962
1168	C1168A	Q127K	0.496623
1169	A1169C	Q127P	1.50268
1169	A1169T	Q127L	0.211811
1169	A1169G	Q127R	0.68993
1170	G1170T	Q127H	0.609756
1170	G1170A	Q127Q	1.18099
1171	G1171A	V128I	1.33439
1172	T1172A	V128D	0.285907
1172	T1172C	V128A	0.662387
1173	C1173A	V128V	0.954613
1173	C1173T	V128V	0.155028
1174	A1174T	S129C	0.0766373
1174	A1174G	S129G	0.187158
1175	G1175T	S129I	0.0572762
1175	G1175A	S129N	0.599514
1176	C1176T	S129S	1.38114
1177	C1177T	Q130_	0.695843
1177	C1177G	Q130E	0.922927
1177	C1177A	Q130K	0.589707
1178	A1178T	Q130L	1.27422
1178	A1178C	Q130P	0.265526
1178	A1178G	Q130R	1.05642
1179	A1179G	Q130Q	0.6077
1179	A1179T	Q130H	0.540792
1180	A1180C	N131H	0.00990659
1180	A1180T	N131Y	0.0837867
1180	A1180G	N131D	0.392518
1181	A1181C	N131T	0.0769971
1181	A1181T	N131I	0.0783935
1181	A1181G	N131S	0.236879
1182	T1182C	N131N	0.617053
1183	T1183A	Y132N	0.056556
1183	T1183C	Y132H	0.0739318
1184	A1184T	Y132F	1.25711
1184	A1184G	Y132C	0.653818
1185	C1185T	Y132Y	0.485852
1186	C1186A	P133T	0.0453791
1187	C1187T	P133L	0.583677
1187	C1187A	P133H	0.333286
1188	T1188A	P133P	1.15507
1188	T1188C	P133P	1.09923
1189	A1189T	I134L	0.143177
1189	A1189G	I134V	0.158927
1190	T1190A	I134K	0.0750644
1190	T1190C	I134T	0.142077
1191	A1191C	I134I	1.32651
1191	A1191G	I134M	0.112827
1191	A1191T	I134I	0.821217
1192	G1192A	V135M	3.38828
1192	G1192T	V135L	0.369571
1193	T1193C	V135A	0.281869
1193	T1193A	V135E	0.0455172
1194	G1194C	V135V	0.659433
1194	G1194T	V135V	1.44189
1194	G1194A	V135V	0.870766
1195	C1195G	Q136E	0.0835278
1195	C1195A	Q136K	0.0548754
1195	C1195T	Q136_	0.877509
1196	A1196G	Q136R	0.291375
1196	A1196T	Q136L	1.35805
1197	G1197T	Q136H	0.462766
1197	G1197A	Q136Q	1.61142
1198	A1198G	N137D	0.071768
1199	A1199G	N137S	0.423775
1199	A1199T	N137I	0.0652983
1200	C1200T	N137N	1.06152
1201	C1201T	L138F	1.39414
1202	T1202A	L138H	0.0523289
1202	T1202C	L138P	0.188192
1203	C1203T	L138L	4.32568
1204	C1204A	Q139K	0.0404661
1205	A1205T	Q139L	0.0778193
1205	A1205G	Q139R	0.466542
1206	G1206A	Q139Q	0.795811
1207	G1207T	G140W	0.0991624
1207	G1207A	G140R	0.296407
1208	G1208A	G140E	0.0845627
1208	G1208T	G140V	0.00795019
1209	G1209T	G140G	1.83364
1209	G1209A	G140G	1.01082
1210	C1210T	Q141_	0.250165
1211	A1211T	Q141L	0.134637
1211	A1211G	Q141R	0.0569803
1212	A1212T	Q141H	0.453769
1212	A1212G	Q141Q	1.17524
1213	A1213G	M142V	0.22798
1213	A1213T	M142L	1.10846
1214	T1214A	M142K	0.0413323
1214	T1214C	M142T	0.158873
1215	G1215A	M142I	0.445977
1215	G1215T	M142I	0.0952038
1216	G1216A	V143I	0.861959
1217	T1217C	V143A	0.391296
1217	T1217A	V143E	0.0292626
1218	A1218C	V143V	0.267634
1218	A1218T	V143V	1.0935
1218	A1218G	V143V	1.0517
1219	C1219T	H144Y	0.634355
1219	C1219G	H144D	0.0482077
1220	A1220T	H144L	0.086172
1220	A1220G	H144R	0.158909
1221	T1221G	H144Q	0.0479766
1221	T1221A	H144Q	0.0915264
1221	T1221C	H144H	0.859663
1222	C1222A	Q145K	0.0895002
1222	C1222T	Q145_	0.214175
1223	A1223T	Q145L	0.210256
1223	A1223G	Q145R	0.36686
1224	G1224C	Q145H	0.106889
1224	G1224T	Q145H	0.0940568
1224	G1224A	Q145Q	0.84642
1225	G1225C	A146P	1.69441
1225	G1225T	A146S	0.215082
1225	G1225A	A146T	1.82733
1226	C1226A	A146D	0.202253
1226	C1226T	A146V	0.577998
1227	C1227A	A146A	1.805
1227	C1227T	A146A	0.937049
1228	A1228G	I147V	0.693707
1228	A1228T	I147L	0.598719
1229	T1229A	I147K	0.0382562
1229	T1229C	I147T	0.131756
1230	A1230T	I147I	1.99509
1230	A1230G	I147M	0.418741
1231	T1231G	S148A	1.38852
1231	T1231C	S148P	0.181923
1231	T1231A	S148T	1.38801
1232	C1232T	S148L	1.15234
1232	C1232A	S148_	0.0183044
1233	A1233G	S148S	0.711992
1233	A1233T	S148S	1.64167
1234	C1234A	P149T	0.0717373
1234	C1234T	P149S	0.0895487
1234	C1234G	P149A	1.30395
1235	C1235T	P149L	0.664295
1235	C1235A	P149H	0.070137
1236	T1236A	P149P	1.48713
1236	T1236C	P149P	1.24326
1237	A1237G	R150G	0.15701
1238	G1238T	R150I	0.157957
1238	G1238A	R150K	0.877018
1239	A1239G	R150R	1.37863
1240	A1240G	T151A	1.16418
1240	A1240T	T151S	0.168088
1241	C1241A	T151N	0.172463
1241	C1241T	T151I	0.598484
1242	T1242A	T151T	0.182203
1242	T1242C	T151T	1.00986
1243	T1243A	L152I	0.227972
1243	T1243C	L152L	1.09234
1244	T1244A	L152_	0.247736
1244	T1244C	L152S	0.454996
1245	A1245G	L152L	0.803581
1246	A1246T	N153Y	0.20215
1246	A1246G	N153D	0.138074
1247	A1247G	N153S	0.502601
1248	T1248A	N153K	0.340982
1248	T1248C	N153N	1.42022
1249	G1249A	A154T	0.458629
1250	C1250A	A154E	0.298546
1250	C1250T	A154V	0.81655
1250	C1250G	A154G	0.0761387
1251	A1251T	A154A	1.04125
1251	A1251G	A154A	0.9015
1252	T1252A	W155R	0.0894417
1252	T1252C	W155R	0.11994
1253	G1253A	W155_	1.2344
1253	G1253T	W155L	0.125732
1254	G1254T	W155C	0.0668397
1254	G1254A	W155_	0.110652
1255	G1255A	V156I	0.414767
1256	T1256C	V156A	0.442345
1257	A1257G	V156V	1.57171
1258	A1258T	K157_	0.170618
1258	A1258G	K157E	0.0397882
1259	A1259C	K157T	0.0364212
1259	A1259T	K157I	0.0892987
1259	A1259G	K157R	0.123171
1260	A1260T	K157N	0.0336956
1260	A1260G	K157K	1.14004
1261	G1261A	V158I	1.93923
1262	T1262A	V158E	0.133106
1262	T1262C	V158A	0.133413
1263	A1263T	V158V	1.12004
1263	A1263G	V158V	1.15303
1264	G1264A	V159I	2.54927
1265	T1265C	V159A	0.126988
1266	A1266G	V159V	0.609514
1266	A1266T	V159V	0.990706
1267	G1267A	E160K	2.74218
1267	G1267T	E160_	0.0462891
1268	A1268C	E160A	0.0087657
1268	A1268T	E160V	0.054208
1268	A1268G	E160G	0.0591893
1269	A1269G	E160E	0.926016
1269	A1269C	E160D	0.0100179
1269	A1269T	E160D	0.0293555
1270	G1270A	E161K	1.10016
1270	G1270C	E161Q	0.0760606
1271	A1271T	E161V	0.164738
1271	A1271G	E161G	0.154577
1272	G1272T	E161D	1.6376
1273	A1273T	K162_	0.158356
1273	A1273G	K162E	0.176141
1274	A1274T	K162M	0.129264
1274	A1274G	K162R	0.264149
1275	G1275T	K162N	0.539543
1276	G1276A	A163T	0.611995
1277	C1277T	A163V	0.138359
1278	T1278G	A163A	1.78063
1278	T1278C	A163A	1.39251
1278	T1278A	A163A	1.07713
1279	T1279G	F164V	0.0242586
1279	T1279C	F164L	0.0836606
1279	T1279A	F164I	0.00925139
1280	T1280A	F164Y	0.0310303
1280	T1280C	F164S	0.0526586
1281	C1281A	F164L	0.0316006
1281	C1281G	F164L	0.0599865
1281	C1281T	F164F	1.25428
1282	A1282C	S165R	0.034623
1282	A1282T	S165C	0.404399
1282	A1282G	S165G	0.0639688
1283	G1283C	S165T	0.246387
1283	G1283A	S165N	1.10034
1284	C1284T	S165S	1.76508
1284	C1284A	S165R	0.0915875
1284	C1284G	S165R	0.0376436
1285	C1285T	P166S	0.277113
1285	C1285A	P166T	0.0178869
1286	C1286T	P166L	0.128969
1287	A1287C	P166P	0.169919
1287	A1287G	P166P	0.365095
1287	A1287T	P166P	0.934554
1288	G1288T	E167_	0.0683102
1288	G1288A	E167K	0.35748
1289	A1289T	E167V	0.128032
1289	A1289G	E167G	0.11178
1290	A1290T	E167D	0.069245
1290	A1290G	E167E	0.863463
1292	T1292C	V168A	0.489923
1293	A1293G	V168V	1.24598
1294	A1294G	I169V	0.329538
1294	A1294T	I169L	0.106386
1295	T1295A	I169K	0.608929
1295	T1295C	I169T	0.139102
1296	A1296G	I169M	0.554709
1296	A1296T	I169I	1.55744
1297	C1297G	P170A	0.0921676
1297	C1297T	P170S	0.145037
1298	C1298A	P170H	0.141134
1298	C1298G	P170R	0.0243376
1298	C1298T	P170L	0.0765675
1299	C1299T	P170P	0.977087
1299	C1299A	P170P	0.722564
1300	A1300T	M171L	0.164689
1300	A1300C	M171L	0.0176454
1300	A1300G	M171V	0.176177
1301	T1301C	M171T	0.436055
1301	T1301A	M171K	0.05991
1302	G1302A	M171I	0.214145
1303	T1303G	F172V	0.174829
1303	T1303A	F172I	0.0642885
1304	T1304C	F172S	0.153777
1304	T1304A	F172Y	0.0155534
1305	T1305A	F172L	0.0298411
1305	T1305C	F172F	1.30675
1306	T1306C	S173P	0.20826
1306	T1306A	S173T	0.827096
1307	C1307T	S173L	1.00841
1307	C1307A	S173_	0.0516936
1308	A1308T	S173S	0.700047
1308	A1308G	S173S	1.0283
1309	G1309T	A174S	0.112524
1309	G1309A	A174T	0.387358
1310	C1310G	A174G	0.00960797
1310	C1310T	A174V	0.443806
1311	A1311T	A174A	0.502598
1311	A1311G	A174A	1.59577
1312	T1312A	L175I	0.179726
1312	T1312C	L175L	1.11646
1313	T1313C	L175S	0.172963
1314	A1314G	L175L	0.856482
1314	A1314T	L175F	0.0608549
1315	T1315A	S176T	0.0992743
1315	T1315C	S176P	0.0694423
1316	C1316A	S176_	0.140415
1316	C1316G	S176_	0.0582282
1316	C1316T	S176L	0.675882
1317	A1317C	S176S	1.39435
1317	A1317G	S176S	0.736809
1317	A1317T	S176S	0.873206
1318	G1318T	E177_	0.117557
1318	G1318A	E177K	0.24933
1319	A1319T	E177V	0.10546
1319	A1319G	E177G	0.334238
1320	A1320T	E177D	0.881223
1320	A1320G	E177E	0.823028
1320	A1320C	E177D	1.06634
1321	G1321A	G178R	1.26201
1322	G1322T	G178V	0.115393
1322	G1322C	G178A	0.10312
1322	G1322A	G178E	0.489013
1323	A1323G	G178G	1.04784
1323	A1323T	G178G	0.899715
1324	G1324A	A179T	1.94553
1324	G1324T	A179S	0.716829
1325	C1325G	A179G	0.863655
1325	C1325A	A179D	0.164569
1325	C1325T	A179V	0.374753
1326	C1326G	A179A	0.553291
1326	C1326A	A179A	1.02111
1326	C1326T	A179A	0.66429
1327	A1327G	T180A	0.925906
1327	A1327T	T180S	0.190723
1328	C1328G	T180S	0.29586
1328	C1328T	T180I	0.0951743
1329	C1329T	T180T	1.3514
1329	C1329A	T180T	0.983512
1330	C1330G	P181A	0.0342102
1330	C1330A	P181T	0.233517
1330	C1330T	P181S	0.106075
1331	C1331A	P181Q	0.106759
1331	C1331T	P181L	0.0598554
1332	A1332C	P181P	1.48946
1332	A1332G	P181P	0.971075
1332	A1332T	P181P	0.415023
1333	C1333T	Q182_	0.122768
1334	A1334T	Q182L	0.0581977
1334	A1334G	Q182R	0.19486
1335	A1335G	Q182Q	1.03318
1335	A1335T	Q182H	0.285253
1336	G1336A	D183N	1.75539
1336	G1336T	D183Y	0.0443981
1337	A1337G	D183G	0.0864733
1338	T1338C	D183D	1.90591
1339	T1339A	L184I	0.275465
1339	T1339C	L184L	0.630189
1340	T1340A	L184_	0.168196
1340	T1340C	L184S	0.199427
1341	A1341T	L184F	0.110375
1341	A1341G	L184L	1.37154
1342	A1342T	N185Y	0.125231
1342	A1342G	N185D	0.140142
1343	A1343C	N185T	0.0267958
1343	A1343T	N185I	0.0342416
1343	A1343G	N185S	0.0871444
1344	T1344C	N185N	1.58853
1345	A1345G	T186A	0.161369
1346	C1346G	T186S	0.0337264
1346	C1346T	T186I	0.252139
1347	C1347G	T186T	0.720419
1347	C1347T	T186T	1.54458
1347	C1347A	T186T	0.842016
1348	A1348G	M187V	0.298378
1348	A1348T	M187L	0.0732156
1349	T1349A	M187K	0.0420911
1349	T1349C	M187T	0.0820898
1350	G1350A	M187I	0.441577
1351	C1351T	L188L	2.27887
1351	C1351A	L188I	0.12435
1352	T1352C	L188P	0.58704
1352	T1352A	L188Q	0.153961
1353	A1353T	L188L	0.823072
1353	A1353G	L188L	2.76527
1354	A1354C	N189H	0
1354	A1354T	N189Y	0.060079
1354	A1354G	N189D	0.0822327
1355	A1355G	N189S	1.26973
1355	A1355T	N189I	0.0205602
1356	C1356A	N189K	0.108423
1356	C1356T	N189N	0.892726
1357	A1357T	T190S	0.140707
1357	A1357G	T190A	0.525521
1358	C1358A	T190K	0.15448
1358	C1358G	T190R	0.19644
1358	C1358T	T190I	0.180606
1359	A1359T	T190T	0.499387
1359	A1359G	T190T	1.53726
1361	T1361G	V191G	0.198602
1361	T1361C	V191A	0.263154
1361	T1361A	V191E	0.0778363
1362	G1362A	V191V	1.7014
1363	G1363A	G192R	0.277795
1363	G1363T	G192W	0.0443049
1364	G1364A	G192E	0.141397
1365	G1365T	G192G	1.70693
1365	G1365A	G192G	2.49878
1366	G1366A	G193R	0.31889
1367	G1367A	G193E	1.80255
1367	G1367T	G193V	0.212698
1368	A1368T	G193G	0.30785
1368	A1368G	G193G	1.48176
1369	C1369T	H194Y	0.42236
1370	A1370T	H194L	0.221717
1370	A1370G	H194R	0.159765
1371	T1371A	H194Q	0.0775396
1371	T1371C	H194H	1.04465
1372	C1372T	Q195_	1.15493
1372	C1372A	Q195K	0.0856083
1373	A1373T	Q195L	0.0665633
1373	A1373G	Q195R	0.102289
1374	A1374T	Q195H	0.160817
1374	A1374G	Q195Q	1.3863
1375	G1375T	A196S	0.0480507
1376	C1376T	A196V	0.686914
1377	A1377G	A196A	1.07384
1377	A1377T	A196A	1.51031
1378	G1378T	A197S	0.315718
1378	G1378A	A197T	0.381341
1379	C1379A	A197D	0.0682601
1379	C1379T	A197V	0.33476
1380	C1380T	A197A	2.5976
1380	C1380A	A197A	1.02479
1381	A1381C	M198L	0.0715524
1381	A1381T	M198L	0.0624087
1381	A1381G	M198V	0.0938678
1382	T1382A	M198K	0.181152
1382	T1382C	M198T	0.19183
1383	G1383A	M198I	0.541827
1384	C1384A	Q199K	0.229103
1384	C1384T	Q199_	0.18064
1385	A1385C	Q199P	0.0336484
1385	A1385T	Q199L	0.0206748
1385	A1385G	Q199R	0.0592418
1386	A1386G	Q199Q	0.748536
1386	A1386T	Q199H	1.67279
1387	A1387T	M200L	0.920393
1387	A1387G	M200V	0.186347
1388	T1388G	M200R	0.188318
1388	T1388A	M200K	0.186844
1388	T1388C	M200T	0.149955
1389	G1389A	M200I	2.43027
1390	T1390A	L201I	0.324644
1390	T1390C	L201L	0.822201
1391	T1391A	L201_	0.838086
1391	T1391C	L201S	0.33019
1392	A1392T	L201F	0.0898947
1392	A1392G	L201L	0.82048
1393	A1393T	K202_	0.0360687
1393	A1393G	K202E	0.0262256
1394	A1394C	K202T	0.0124317
1394	A1394G	K202R	0.144467
1394	A1394T	K202I	0.0309245
1395	A1395C	K202N	0.0292797
1395	A1395G	K202K	0.562638
1395	A1395T	K202N	0.0188549
1396	G1396T	E203_	0.246073
1397	A1397T	E203V	0.037948
1397	A1397G	E203G	0.150598
1398	G1398C	E203D	0.523189
1398	G1398T	E203D	0.39508
1399	A1399T	T204S	0.315857
1399	A1399G	T204A	0.345808
1400	C1400G	T204S	1.39259
1400	C1400T	T204I	0.390581
1400	C1400A	T204N	0.0715793
1401	C1401A	T204T	0.67269
1401	C1401G	T204T	0.375279
1401	C1401T	T204T	1.19773
1402	A1402G	I205V	0.288033
1402	A1402T	I205F	0.0779219
1403	T1403C	I205T	0.241046
1403	T1403A	I205N	0.051231
1404	C1404A	I205I	1.68866
1404	C1404T	I205I	1.53207
1405	A1405T	N206Y	0.300197
1405	A1405G	N206D	0.54801
1406	A1406T	N206I	0.189263
1406	A1406G	N206S	0.0785851
1407	T1407G	N206K	0.133813
1407	T1407A	N206K	0.0878528
1407	T1407C	N206N	1.3689
1408	G1408A	E207K	0.274009
1409	A1409T	E207V	0.30818
1409	A1409G	E207G	0.243274
1410	G1410A	E207E	3.45266
1410	G1410T	E207D	0.424373
1411	G1411T	E208_	0.0496172
1412	A1412T	E208V	0.0251875
1412	A1412G	E208G	0.0790622
1413	A1413C	E208D	0.0563049
1413	A1413G	E208E	1.47582
1414	G1414T	A209S	0.444624
1414	G1414A	A209T	1.09616
1416	T1416C	A209A	2.15635
1417	G1417A	A210T	1.64175
1421	A1421G	E211G	0.23303
1422	A1422T	E211D	0.311995
1422	A1422G	E211E	0.490974
1423	T1423C	W212R	0.267848
1423	T1423A	W212R	0.058177
1424	G1424T	W212L	1.22536
1424	G1424C	W212S	0.0506971
1424	G1424A	W212_	1.85459
1425	G1425C	W212C	0.165104
1425	G1425A	W212_	0.56446
1425	G1425T	W212C	0.138666
1426	G1426T	D213Y	0.356028
1426	G1426A	D213N	0.750421
1427	A1427G	D213G	0.155429
1427	A1427T	D213V	0.0486822
1428	T1428A	D213E	0.165818
1428	T1428C	D213D	0.877333
1429	A1429T	R214_	0.0605339
1429	A1429G	R214G	0.230268
1430	G1430A	R214K	1.75401
1430	G1430T	R214I	0.154472
1431	A1431G	R214R	0.726764
1431	A1431T	R214S	0.15566
1432	T1432C	L215L	1.13549
1432	T1432A	L215M	0.508653
1433	T1433G	L215W	0.0411814
1433	T1433A	L215_	0.100455
1433	T1433C	L215S	0.220424
1434	G1434C	L215F	0.470395
1434	G1434T	L215F	0.211064
1434	G1434A	L215L	0.876217
1435	C1435A	H216N	0.167258
1435	C1435T	H216Y	0.412909
1436	A1436G	H216R	0.220337
1436	A1436T	H216L	0.0286257
1437	T1437A	H216Q	0.329197
1437	T1437C	H216H	0.926856
1438	C1438T	P217S	0.352179
1438	C1438A	P217T	0.230441
1439	C1439G	P217R	0.142581
1439	C1439T	P217L	0.636498
1439	C1439A	P217Q	0.272491
1440	A1440C	P217P	0.854545
1440	A1440G	P217P	0.550298
1440	A1440T	P217P	0.330018
1441	G1441C	V218L	1.07218
1441	G1441A	V218M	1.43693
1442	T1442A	V218E	0.521855
1442	T1442C	V218A	1.07608
1443	G1443T	V218V	0.404726
1443	G1443C	V218V	0.41779
1443	G1443A	V218V	1.12614
1444	C1444G	H219D	0.31268
1444	C1444T	H219Y	0.707336
1445	A1445T	H219L	0.422796
1445	A1445G	H219R	0.432619
1446	T1446A	H219Q	1.10965
1446	T1446C	H219H	0.658128
1447	G1447T	A220S	0.837198
1447	G1447C	A220P	0.352974
1447	G1447A	A220T	1.21663
1448	C1448A	A220E	0.105629
1448	C1448T	A220V	0.887186
1449	A1449C	A220A	0.685073
1449	A1449T	A220A	0.395956
1449	A1449G	A220A	0.562854
1450	G1450T	G221W	0.440747
1450	G1450A	G221R	0.504765
1451	G1451A	G221E	0.750156
1451	G1451T	G221V	0.141148
1452	G1452C	G221G	0.408776
1452	G1452A	G221G	1.24324
1453	C1453T	P222S	0.255612
1454	C1454T	P222L	0.233305
1454	C1454A	P222H	0.209172
1455	T1455G	P222P	1.53886
1455	T1455A	P222P	0.788404
1455	T1455C	P222P	0.962433
1456	A1456T	I223F	0.0889146
1456	A1456G	I223V	0.431741
1457	T1457G	I223S	0.714069
1457	T1457A	I223N	0.420033
1457	T1457C	I223T	0.576177
1458	T1458A	I223I	0.34808
1458	T1458C	I223I	0.79988
1459	G1459C	A224P	0.49832
1459	G1459T	A224S	0.365369
1459	G1459A	A224T	0.628316
1460	C1460G	A224G	0.696468
1460	C1460A	A224E	0.169063
1460	C1460T	A224V	0.63961
1461	A1461T	A224A	0.443605
1461	A1461G	A224A	0.498487
1462	C1462A	P225T	1.26157
1462	C1462G	P225A	0.139152
1462	C1462T	P225S	0.528365
1463	C1463T	P225L	0.553254
1463	C1463A	P225Q	0.126567
1464	A1464G	P225P	0.647894
1464	A1464T	P225P	0.433189
1465	G1465C	G226R	0.0667806
1465	G1465A	G226S	1.18621
1465	G1465T	G226C	0.191711
1466	G1466A	G226D	0.577648
1467	C1467T	G226G	0.85722
1467	C1467A	G226G	0.545525
1468	C1468G	Q227E	0.11805
1468	C1468T	Q227_	0.496693
1468	C1468A	Q227K	0.230565
1469	A1469C	Q227P	0.0536592
1469	A1469G	Q227R	0.478542
1469	A1469T	Q227L	0.241018
1470	G1470A	Q227Q	1.33398
1470	G1470T	Q227H	0.840302
1471	A1471T	M228L	0.204831
1471	A1471G	M228V	0.147887
1472	T1472A	M228K	0.0908008
1472	T1472C	M228T	0.430178
1473	G1473C	M228I	0.561208
1473	G1473T	M228I	0.468944
1473	G1473A	M228I	1.54687
1474	A1474C	R229R	0.863028
1474	A1474T	R229_	0.136648
1474	A1474G	R229G	0.22833
1475	G1475T	R229I	0.475278
1475	G1475A	R229K	2.3821
1476	A1476T	R229S	0.0363579
1476	A1476G	R229R	0.446571
1477	G1477A	E230K	1.48838
1477	G1477T	E230_	0.189337
1478	A1478T	E230V	0.0538169
1478	A1478G	E230G	0.126934
1479	A1479T	E230D	0.573552
1479	A1479G	E230E	0.690171
1480	C1480A	P231T	0.1958
1480	C1480T	P231S	0.325663
1481	C1481A	P231Q	0.252486
1481	C1481T	P231L	0.156537
1482	A1482C	P231P	0.460112
1482	A1482T	P231P	0.599622
1482	A1482G	P231P	0.542733
1483	A1483C	R232R	0.65463
1483	A1483T	R232W	0.0837081
1483	A1483G	R232G	0.140429
1484	G1484A	R232K	0.785401
1484	G1484T	R232M	0.508461
1485	G1485T	R232S	0.43122
1485	G1485A	R232R	1.32913
1486	G1486C	G233R	0.206871
1486	G1486T	G233_	0.231082
1486	G1486A	G233R	0.492503
1487	G1487T	G233V	0.205557
1487	G1487A	G233E	0.339301
1488	A1488T	G233G	0.652485
1488	A1488G	G233G	0.640299
1489	A1489G	S234G	0.485846
1489	A1489T	S234C	0.387553
1490	G1490T	S234I	0.181118
1490	G1490A	S234N	0.791708
1491	T1491A	S234R	0.126932
1491	T1491C	S234S	0.496591
1492	G1492A	D235N	1.18802
1492	G1492T	D235Y	0.307076
1493	A1493C	D235A	0.0856488
1493	A1493T	D235V	0.0745976
1493	A1493G	D235G	0.145068
1494	C1494A	D235E	0.13018
1494	C1494G	D235E	0.123252
1494	C1494T	D235D	0.842675
1495	A1495C	I236L	0.0289517
1495	A1495T	I236L	0.0454146
1495	A1495G	I236V	0.292957
1496	T1496A	I236K	0.150474
1496	T1496C	I236T	0.146341
1497	A1497G	I236M	0.538185
1497	A1497T	I236I	0.403375
1498	G1498C	A237P	0.36511
1498	G1498A	A237T	1.592
1498	G1498T	A237S	0.288515
1499	C1499G	A237G	0.0453548
1499	C1499T	A237V	0.569203
1500	A1500T	A237A	0.626934
1500	A1500G	A237A	0.601409
1501	G1501A	G238R	0.346292
1501	G1501T	G238_	0.175742
1502	G1502A	G238E	1.14979
1502	G1502T	G238V	0.508677
1503	A1503G	G238G	0.646064
1503	A1503T	G238G	0.571704
1504	A1504C	T239P	0.0221906
1504	A1504G	T239A	0.779367
1504	A1504T	T239S	0.68969
1505	C1505A	T239N	0.740399
1505	C1505T	T239I	0.980467
1506	T1506A	T239T	0.605617
1506	T1506C	T239T	0.660017
1507	A1507G	T240A	0.223318
1507	A1507T	T240S	0.0843305
1508	C1508A	T240N	0.112035
1508	C1508T	T240I	0.349289
1509	T1509A	T240T	0.47884
1509	T1509C	T240T	0.564865
1510	A1510G	S241G	0.386131
1510	A1510T	S241C	0.0621583
1511	G1511C	S241T	0.149208
1511	G1511A	S241N	0.250069
1512	T1512C	S241S	1.1799
1512	T1512A	S241R	0.205338
1513	A1513T	T242S	0.781663
1513	A1513G	T242A	0.44009
1514	C1514G	T242S	0.926089
1514	C1514A	T242N	0.59922
1514	C1514T	T242I	0.155767
1515	C1515A	T242T	0.478816
1515	C1515T	T242T	0.598098
1516	C1516T	L243F	0.549478
1516	C1516A	L243I	0.308028
1517	T1517C	L243P	0.327935
1517	T1517A	L243H	0.146953
1518	T1518C	L243L	0.625234
1518	T1518A	L243L	0.546964
1519	C1519T	Q244_	0.890082
1520	A1520C	Q244P	0.316577
1520	A1520T	Q244L	0.47824
1520	A1520G	Q244R	0.329292
1521	G1521C	Q244H	0.65257
1521	G1521A	Q244Q	1.52599
1521	G1521T	Q244H	0.670053
1522	G1522A	E245K	0.58091
1522	G1522T	E245_	0.253375
1523	A1523G	E245G	0.22461
1523	A1523T	E245V	0.0651672
1524	A1524C	E245D	0.280979
1524	A1524T	E245D	0.32727
1524	A1524G	E245E	0.639032
1525	C1525G	Q246E	0.0535815
1525	C1525A	Q246K	0.125685
1525	C1525T	Q246_	0.224849
1526	A1526C	Q246P	0.0207832
1526	A1526T	Q246L	0.217105
1526	A1526G	Q246R	0.0884733
1527	A1527T	Q246H	0.0670049
1527	A1527G	Q246Q	0.459009
1528	A1528T	I247L	0.263225
1528	A1528G	I247V	0.543873
1529	T1529C	I247T	0.23627
1529	T1529A	I247K	0.101729
1530	A1530T	I247I	0.449881
1530	A1530G	I247M	0.461868
1531	G1531T	G248_	0.329781
1531	G1531A	G248R	0.401471
1532	G1532T	G248V	0.445302
1532	G1532A	G248E	0.909581
1533	A1533T	G248G	0.365638
1533	A1533G	G248G	0.769871
1534	T1534G	W249G	0.164563
1534	T1534C	W249R	0.313637
1534	T1534A	W249R	0.0456246
1535	G1535C	W249S	0.30732
1535	G1535A	W249_	0.409676
1535	G1535T	W249L	0.199398
1536	G1536C	W249C	0.248921
1536	G1536A	W249_	1.11673
1536	G1536T	W249C	0.265626
1537	A1537T	M250L	0.0663441
1537	A1537G	M250V	0.173911
1538	T1538C	M250T	0.307106
1538	T1538A	M250K	0.106565
1539	G1539T	M250I	0.705295
1539	G1539A	M250I	1.23546
1540	A1540C	T251P	0
1540	A1540T	T251S	0.198712
1540	A1540G	T251A	0.442135
1541	C1541A	T251K	0.277109
1541	C1541G	T251R	0.218283
1541	C1541T	T251I	0.799225
1542	A1542G	T251T	0.64877
1542	A1542T	T251T	0.481384
1543	C1543A	H252N	0.426158
1543	C1543T	H252Y	0.538863
1544	A1544C	H252P	0.0397326
1544	A1544T	H252L	0.190951
1544	A1544G	H252R	0.275007
1545	T1545A	H252Q	0.226133
1545	T1545C	H252H	0.627765
1546	A1546T	N253Y	0.042627
1546	A1546G	N253D	0.22687
1547	A1547T	N253I	0.103348
1547	A1547G	N253S	0.26494
1548	T1548A	N253K	0.181611
1548	T1548C	N253N	0.592256
1549	C1549G	P254A	0.140005
1549	C1549T	P254S	0.213364
1549	C1549A	P254T	0.267096
1550	C1550A	P254Q	0.19864
1550	C1550T	P254L	0.28026
1551	A1551C	P254P	0.392019
1551	A1551T	P254P	0.749311
1551	A1551G	P254P	0.599009
1552	C1552G	P255A	0.429139
1552	C1552T	P255S	0.794837
1553	C1553T	P255L	0.112878
1553	C1553A	P255H	0.190217
1554	T1554A	P255P	0.535279
1554	T1554C	P255P	0.605251
1555	A1555T	I256F	0.577536
1555	A1555G	I256V	0.208211
1556	T1556C	I256T	0.225656
1556	T1556A	I256N	0.138792
1557	C1557T	I256I	0.883824
1557	C1557A	I256I	0.675708
1558	C1558G	P257A	0.34682
1558	C1558T	P257S	0.431991
1558	C1558A	P257T	0.229958
1559	C1559A	P257Q	0.516331
1559	C1559G	P257R	0.0328836
1559	C1559T	P257L	0.185893
1560	A1560C	P257P	0.771718
1560	A1560G	P257P	0.658794
1560	A1560T	P257P	0.591178
1561	G1561T	V258L	0.0770723
1561	G1561A	V258I	0.478703
1562	T1562C	V258A	0.453317
1562	T1562A	V258E	0.138259
1563	A1563G	V258V	0.561368
1563	A1563T	V258V	0.608782
1564	G1564A	G259R	1.0899
1564	G1564C	G259R	0.113437
1564	G1564T	G259_	0.26733
1565	G1565T	G259V	0.923853
1565	G1565A	G259E	1.84171
1566	A1566G	G259G	0.815293
1566	A1566T	G259G	0.708043
1567	G1567A	E260K	2.53415
1568	A1568T	E260V	0.043565
1568	A1568G	E260G	0.183713
1569	A1569T	E260D	0.283668
1569	A1569G	E260E	0.601594
1570	A1570T	I261F	0.150294
1570	A1570G	I261V	0.48212
1571	T1571A	I261N	0.216579
1571	T1571C	I261T	0.558585
1572	C1572A	I261I	0.87451
1572	C1572T	I261I	0.825273
1573	T1573A	Y262N	0.274793
1573	T1573C	Y262H	0.519383
1574	A1574T	Y262F	0.196727
1574	A1574G	Y262C	0.189197
1575	T1575C	Y262Y	1.36352
1575	T1575A	Y262_	0.163947
1576	A1576G	K263E	0.156152
1577	A1577T	K263I	0.0825319
1577	A1577G	K263R	0.183206
1578	A1578T	K263N	0.0752393
1578	A1578G	K263K	1.24049
1579	A1579T	R264_	0.093721
1579	A1579G	R264G	0.166663
1580	G1580T	R264I	0.357659
1580	G1580A	R264K	1.19447
1581	A1581G	R264R	0.540323
1581	A1581T	R264S	0.355522
1582	T1582A	W265R	0.307256
1582	T1582C	W265R	0.22131
1583	G1583C	W265S	0.314277
1583	G1583A	W265_	0.547347
1583	G1583T	W265L	0.188571
1584	G1584A	W265_	3.67433
1584	G1584T	W265C	0.157754
1585	A1585C	I266L	0.0711313
1585	A1585T	I266L	0.163081
1585	A1585G	I266V	0.435945
1586	T1586C	I266T	0.315674
1586	T1586A	I266K	0.0310742
1587	A1587T	I266I	1.04594
1587	A1587G	I266M	0.130797
1588	A1588T	I267F	0.0749347
1588	A1588G	I267V	0.235798
1589	T1589A	I267N	0.405308
1589	T1589C	I267T	0.43339
1590	C1590A	I267I	0.710999
1590	C1590T	I267I	0.774431
1591	C1591T	L268L	1.20431
1591	C1591G	L268V	0.266742
1591	C1591A	L268M	0.913485
1592	T1592G	L268R	0.177828
1592	T1592A	L268Q	0.102638
1592	T1592C	L268P	0.408994
1593	G1593A	L268L	3.55924
1594	G1594C	G269R	0.198305
1594	G1594T	G269_	0.571441
1594	G1594A	G269R	0.319875
1595	G1595C	G269A	0.114464
1595	G1595A	G269E	0.511751
1596	A1596G	G269G	0.709505
1597	T1597A	L270I	0.350956
1597	T1597C	L270L	1.88091
1598	T1598A	L270_	0.392422
1598	T1598C	L270S	0.894897
1599	A1599T	L270F	0.678212
1599	A1599G	L270L	0.643409
1600	A1600T	N271Y	0.196841
1600	A1600G	N271D	0.131532
1601	A1601G	N271S	0.430037
1602	T1602A	N271K	0.299214
1602	T1602C	N271N	0.672194
1603	A1603G	K272E	0.169844
1604	A1604G	K272R	0.239358
1604	A1604T	K272I	0.53835
1605	A1605T	K272N	0.102305
1605	A1605G	K272K	0.536573
1606	A1606T	I273L	0.38653
1606	A1606G	I273V	0.530089
1607	T1607C	I273T	0.64059
1607	T1607A	I273K	0.271725
1608	A1608T	I273I	1.02628
1608	A1608G	I273M	0.335632
1609	G1609C	V274L	0.281813
1609	G1609A	V274I	2.32782
1610	T1610A	V274E	0.634638
1610	T1610C	V274A	0.212681
1611	A1611C	V274V	0.19841
1611	A1611T	V274V	0.393889
1611	A1611G	V274V	0.785205
1612	A1612G	R275G	0.288278
1612	A1612T	R275_	0.0732049
1613	G1613A	R275K	4.00541
1613	G1613T	R275I	0.251115
1614	A1614G	R275R	0.938072
1614	A1614T	R275S	0.0813024
1615	A1615T	M276L	0.246604
1615	A1615G	M276V	0.18822
1616	T1616A	M276K	0.0633421
1616	T1616C	M276T	0.215877
1617	G1617C	M276I	0.259177
1617	G1617A	M276I	0.568224
1618	T1618A	Y277N	0.539855
1618	T1618C	Y277H	0.277488
1619	A1619G	Y277C	0.325506
1619	A1619T	Y277F	0.118586
1620	T1620A	Y277_	0.232761
1620	T1620C	Y277Y	0.54104
1621	A1621T	S278C	0.186616
1621	A1621G	S278G	0.2202
1622	G1622T	S278I	0.173207
1622	G1622A	S278N	0.281683
1623	C1623T	S278S	0.512339
1624	C1624T	P279S	0.427924
1624	C1624A	P279T	0.116526
1625	C1625G	P279R	0.149075
1625	C1625T	P279L	0.263217
1625	C1625A	P279H	0.39977
1626	T1626A	P279P	0.531032
1626	T1626C	P279P	0.675204
1627	A1627T	T280S	0.485678
1627	A1627G	T280A	0.44535
1628	C1628G	T280S	0.685521
1628	C1628T	T280I	0.789451
1629	C1629T	T280T	1.18486
1629	C1629A	T280T	0.558236
1630	A1630T	S281C	0.399504
1630	A1630G	S281G	0.243095
1631	G1631C	S281T	0.234371
1631	G1631A	S281N	0.527345
1631	G1631T	S281I	0.0767902
1632	C1632G	S281R	0.148436
1632	C1632A	S281R	0.120489
1632	C1632T	S281S	0.425279
1633	A1633C	I282L	0.0213871
1633	A1633T	I282F	0.0789663
1633	A1633G	I282V	0.189784
1634	T1634C	I282T	0.361038
1634	T1634A	I282N	0.0778096
1635	T1635A	I282I	0.735498
1635	T1635C	I282I	0.674375
1636	C1636G	L283V	0.16232
1636	C1636T	L283L	1.31852
1636	C1636A	L283M	0.248573
1637	T1637G	L283R	0.0364857
1637	T1637A	L283Q	0.0532264
1637	T1637C	L283P	0.143203
1638	G1638T	L283L	0.72753
1638	G1638A	L283L	0.818945
1639	G1639A	D284N	0.470998
1639	G1639T	D284Y	0.171868
1640	A1640C	D284A	0.126835
1640	A1640T	D284V	0.0558149
1640	A1640G	D284G	0.10968
1641	C1641G	D284E	0.358618
1641	C1641T	D284D	0.633489
1642	A1642C	I285L	0.0242695
1642	A1642G	I285V	0.32297
1642	A1642T	I285L	0.0899571
1643	T1643A	I285K	0.100355
1643	T1643C	I285T	0.240798
1644	A1644T	I285I	0.306281
1644	A1644G	I285M	0.500018
1645	A1645C	R286R	0.300748
1645	A1645G	R286G	0.231178
1645	A1645T	R286_	0.042573
1646	G1646A	R286K	1.88187
1646	G1646T	R286I	0.280256
1647	A1647C	R286S	0.390808
1647	A1647T	R286S	0.820165
1647	A1647G	R286R	0.636642
1648	C1648A	Q287K	0.157884
1648	C1648G	Q287E	0.108985
1648	C1648T	Q287_	0.183903
1649	A1649T	Q287L	0.0215003
1649	A1649G	Q287R	0.145245
1650	A1650C	Q287H	0.282342
1650	A1650T	Q287H	0.181195
1650	A1650G	Q287Q	0.729118
1651	G1651A	G288R	0.776987
1651	G1651T	G288_	0.473835
1652	G1652C	G288A	0.379995
1652	G1652T	G288V	0.29369
1652	G1652A	G288E	0.40061
1653	A1653C	G288G	0.14206
1653	A1653G	G288G	0.520323
1653	A1653T	G288G	0.436563
1654	C1654A	P289T	0.223874
1654	C1654G	P289A	0.155356
1654	C1654T	P289S	0.243864
1655	C1655A	P289Q	0.341009
1655	C1655T	P289L	0.24492
1656	A1656G	P289P	0.651494
1656	A1656T	P289P	0.427101
1657	A1657C	K290Q	0.0690469
1657	A1657T	K290_	0.0899622
1657	A1657G	K290E	0.0809505
1658	A1658C	K290T	0.113468
1658	A1658G	K290R	0.422842
1658	A1658T	K290M	0.0641883
1659	G1659A	K290K	1.77092
1659	G1659T	K290N	0.562341
1660	G1660T	E291_	0.489229
1660	G1660C	E291Q	0.395684
1660	G1660A	E291K	0.641229
1661	A1661C	E291A	0.0567418
1661	A1661T	E291V	0.0727603
1661	A1661G	E291G	0.0758494
1662	A1662T	E291D	0.0773562
1662	A1662G	E291E	0.674717
1663	C1663A	P292T	1.06921
1663	C1663T	P292S	1.29894
1664	C1664A	P292H	0.318384
1664	C1664T	P292L	0.286247
1665	C1665T	P292P	2.59223
1665	C1665A	P292P	0.906157
1666	T1666G	F293V	0.0905237
1666	T1666A	F293I	0.0830702
1666	T1666C	F293L	0.293654
1667	T1667A	F293Y	0.140669
1667	T1667C	F293S	0.0858597
1668	T1668C	F293F	0.731795
1669	A1669C	R294R	0.826632
1669	A1669T	R294_	0.286405
1669	A1669G	R294G	0.187378
1670	G1670A	R294K	2.75873
1670	G1670T	R294I	0.101254
1671	A1671G	R294R	0.729309
1671	A1671T	R294S	0.044077
1672	G1672A	D295N	1.49207
1672	G1672T	D295Y	0.0764974
1673	A1673C	D295A	0.028598
1673	A1673T	D295V	0.104991
1673	A1673G	D295G	0.101278
1674	C1674G	D295E	0.235932
1674	C1674T	D295D	0.66006
1675	T1675A	Y296N	0.0733602
1675	T1675C	Y296H	0.237757
1676	A1676G	Y296C	0.101136
1676	A1676T	Y296F	0.129339
1677	T1677A	Y296_	0.116262
1677	T1677C	Y296Y	0.449797
1678	G1678C	V297L	0.300108
1678	G1678T	V297L	0.14034
1678	G1678A	V297I	0.852857
1679	T1679G	V297G	0.0530446
1679	T1679A	V297E	0.329166
1679	T1679C	V297A	0.258545
1680	A1680G	V297V	0.642296
1680	A1680T	V297V	0.709929
1681	G1681T	D298Y	0.242836
1681	G1681A	D298N	0.317834
1682	A1682C	D298A	0.040493
1682	A1682T	D298V	0.138116
1682	A1682G	D298G	0.19121
1683	C1683G	D298E	0.262012
1683	C1683T	D298D	0.646344
1684	C1684G	R299G	0.0373724
1684	C1684T	R299_	0.302287
1684	C1684A	R299R	0.526501
1685	G1685T	R299L	0.245321
1685	G1685A	R299Q	1.06852
1686	A1686T	R299R	0.281617
1686	A1686G	R299R	0.478714
1687	T1687G	F300V	0.0752159
1687	T1687C	F300L	0.374826
1687	T1687A	F300I	0.100307
1688	T1688C	F300S	0.214636
1688	T1688A	F300Y	0.0840966
1689	C1689T	F300F	0.821667
1689	C1689A	F300L	0.120605
1690	T1690A	Y301N	0.193457
1690	T1690C	Y301H	0.380085
1691	A1691T	Y301F	0.277448
1691	A1691G	Y301C	0.13994
1692	T1692A	Y301_	0.158351
1692	T1692C	Y301Y	0.942165
1693	A1693C	K302Q	0.10245
1693	A1693T	K302_	0.0258834
1693	A1693G	K302E	0.0941619
1694	A1694T	K302I	0.130368
1694	A1694G	K302R	0.339599
1695	A1695C	K302N	0.0472418
1695	A1695T	K302N	0.0246561
1695	A1695G	K302K	0.592478
1696	A1696C	T303P	0.073494
1696	A1696T	T303S	0.132997
1696	A1696G	T303A	0.160567
1697	C1697G	T303S	0.163067
1697	C1697T	T303I	0.616624
1698	T1698A	T303T	0.376493
1698	T1698C	T303T	0.578918
1699	C1699A	L304I	0.995331
1699	C1699T	L304L	1.90342
1700	T1700A	L304Q	0.155725
1700	T1700C	L304P	0.183374
1701	A1701C	L304L	0.0870385
1701	A1701T	L304L	0.675192
1701	A1701G	L304L	0.633103
1702	A1702C	R305R	0.937287
1702	A1702T	R305_	0.1769
1702	A1702G	R305G	0.353631
1703	G1703T	R305I	0.0678393
1704	A1704T	R305S	0.0274341
1704	A1704G	R305R	0.503933
1705	G1705C	A306P	0.250092
1705	G1705A	A306T	0.56504
1705	G1705T	A306S	0.11706
1706	C1706G	A306G	0.0830203
1706	C1706T	A306V	0.530634
1706	C1706A	A306D	0.0593605
1707	C1707A	A306A	0.803192
1707	C1707T	A306A	1.01872
1708	G1708T	E307_	0.702391
1708	G1708C	E307Q	0.115936
1708	G1708A	E307K	0.305128
1709	A1709T	E307V	0.0659814
1709	A1709G	E307G	0.106769
1710	G1710T	E307D	0.159129
1710	G1710C	E307D	0.118888
1710	G1710A	E307E	0.976629
1711	C1711G	Q308E	0.0278128
1711	C1711T	Q308_	0.47102
1712	A1712T	Q308L	0.109019
1712	A1712G	Q308R	0.183832
1713	A1713C	Q308H	0.110219
1713	A1713T	Q308H	0.174865
1713	A1713G	Q308Q	0.421183
1714	G1714T	A309S	0.281962
1714	G1714A	A309T	0.2656
1715	C1715G	A309G	0.279003
1715	C1715A	A309D	0.28301
1715	C1715T	A309V	0.171189
1716	T1716A	A309A	0.510123
1716	T1716C	A309A	0.636176
1717	T1717A	S310T	0.361924
1717	T1717C	S310P	0.205713
1718	C1718A	S310_	0.180976
1718	C1718T	S310L	0.524871
1719	A1719T	S310S	0.497596
1719	A1719G	S310S	0.584941
1720	C1720T	Q311_	1.07904
1720	C1720A	Q311K	0.125976
1721	A1721C	Q311P	0.650559
1721	A1721T	Q311L	0.599326
1721	A1721G	Q311R	0.205693
1722	A1722G	Q311Q	0.518915
1722	A1722T	Q311H	0.458279
1723	G1723A	E312K	0.882788
1723	G1723T	E312_	0.442781
1724	A1724C	E312A	0.0639594
1724	A1724G	E312G	0.34586
1724	A1724T	E312V	0.0773218
1725	G1725C	E312D	0.619496
1725	G1725T	E312D	0.588887
1725	G1725A	E312E	0.644543
1726	G1726T	V313L	0.349589
1726	G1726A	V313I	0.903565
1726	G1726C	V313L	0.117085
1727	T1727A	V313E	1.10116
1727	T1727C	V313A	0.70715
1728	A1728T	V313V	0.36192
1728	A1728G	V313V	0.497627
1729	A1729C	K314Q	0.0333176
1729	A1729T	K314_	0.056414
1729	A1729G	K314E	0.0778361
1730	A1730T	K314I	0.0460114
1730	A1730G	K314R	0.236424
1731	A1731C	K314N	0.0232806
1731	A1731T	K314N	0.0867024
1731	A1731G	K314K	0.572011
1732	A1732T	N315Y	0.216847
1732	A1732G	N315D	0.146958
1733	A1733T	N315I	0.209108
1733	A1733G	N315S	0.521057
1734	T1734C	N315N	0.735854
1734	T1734A	N315K	0.192174
1735	T1735G	W316G	0.134005
1735	T1735A	W316R	0.238694
1735	T1735C	W316R	0.131658
1736	G1736A	W316_	0.976224
1736	G1736T	W316L	0.359367
1737	G1737T	W316C	0.101506
1737	G1737A	W316_	0.359601
1738	A1738T	M317L	0.300455
1738	A1738G	M317V	0.165053
1739	T1739C	M317T	0.330817
1739	T1739A	M317K	0.108858
1740	G1740C	M317I	0.227355
1740	G1740T	M317I	0.289809
1740	G1740A	M317I	0.524015
1741	A1741G	T318A	0.417925
1741	A1741T	T318S	0.0901586
1742	C1742A	T318K	0.121025
1742	C1742G	T318R	0.0962601
1742	C1742T	T318I	0.658062
1743	A1743G	T318T	0.602981
1743	A1743T	T318T	0.572895
1744	G1744C	E319Q	1.22327
1744	G1744T	E319_	0.0862876
1744	G1744A	E319K	0.26032
1745	A1745C	E319A	0.0811853
1745	A1745T	E319V	0.206151
1745	A1745G	E319G	0.219821
1746	A1746C	E319D	0.342044
1746	A1746T	E319D	0.456186
1746	A1746G	E319E	0.517876
1747	A1747T	T320S	0.359055
[truncated: 1,340 more rows]
