# Supplementary material for: Effects of Mutations on Replicative Fitness and Major Histocompatibility Complex Class I Binding Affinity Are Among the Determinants Underlying Cytotoxic-T-Lymphocyte Escape of HIV-1 Gag Epitopes
Source: mBio. 2017 Nov 28;8(6):e01050-17. doi: 10.1128/mBio.01050-17 (PMC5705913; doi:10.1128/mBio.01050-17)
Supplement: TABLE S2 [file mbo006173608st2.xlsx]

## Sheet: 工作表1
epitope	start_position	end_position	protein	MHC-I types	average_fitness	median_fitness	std_fitness	average_Kd	average_Kd_increase	median_Kd	median_Kd_increase	in_model
AEQASQEVKNWM	306	317	p24	Cw5	-0.670591	-0.679629	0.377095	NA	NA	NA	NA	no
VRMYSPVSI	274	282	p24	Cw18	-0.593653	-0.583045	0.343359	NA	NA	NA	NA	no
FRDYVDRFF	293	301	p24	Cw18	-0.750041	-0.715952	0.387204	NA	NA	NA	NA	no
LYNTVATL	78	85	p17	Cw14	-0.363421	-0.31118	0.484267	NA	NA	NA	NA	no
HLVWASREL	33	41	p17	Cw0804	-0.616316	-0.563208	0.532178	NA	NA	NA	NA	no
TPQDLNTML	180	188	p24	Cw0802	-0.722441	-0.812589	0.53349	NA	NA	NA	NA	no
YVDRFFKTL	296	304	p24	Cw0304	-0.696934	-0.687771	0.377029	NA	NA	NA	NA	no
YVDRFFKTL	296	304	p24	Cw0303	-0.696934	-0.687771	0.377029	NA	NA	NA	NA	no
VIPMFSAL	168	175	p24	Cw0102	-0.690304	-0.755719	0.576185	NA	NA	NA	NA	no
YSPVSILDI	277	285	p24	Cw0102	-0.652764	-0.614224	0.382876	NA	NA	NA	NA	no
HPVHAGPIA	216	224	p24	B7	-0.411561	-0.369323	0.32029	NA	NA	NA	NA	no
KAFSPEVIPMF	162	172	p24	B63	-0.788977	-0.850368	0.576882	NA	NA	NA	NA	no
ISPRTLNAW	147	155	p24	B63	-0.447655	-0.372824	0.478479	NA	NA	NA	NA	no
RSLYNTVATLY	76	86	p17	B63	-0.307659	-0.283516	0.445237	NA	NA	NA	NA	no
GLNKIVRMY	269	277	p24	B62	-0.494496	-0.524018	0.305202	NA	NA	NA	NA	no
KAFSPEVI	162	169	p24	B5703	-0.713497	-0.754139	0.593097	NA	NA	NA	NA	no
TPYDINQML	180	188	p24	B5301	-0.722441	-0.812589	0.53349	NA	NA	NA	NA	no
RMYSPTSI	275	282	p24	B5201	-0.607423	-0.593266	0.353043	NA	NA	NA	NA	no
RPGGKKKYKL	22	31	p17	B5101	-0.378922	-0.222964	0.569306	NA	NA	NA	NA	no
AEAMSQVTNS	364	373	p2p7p1p6	B4501	-0.490723	-0.379944	0.383047	NA	NA	NA	NA	no
EEKAFSPEV	160	168	p24	B4415	-0.82787	-0.873758	0.640319	NA	NA	NA	NA	no
LYNTVATLY	78	86	p17	B4403	-0.321211	-0.283516	0.462249	NA	NA	NA	NA	no
RDYVDRFYKTL	294	304	p24	B4402	-0.727101	-0.718488	0.394531	NA	NA	NA	NA	no
TPQDLNTML	180	188	p24	B3910	-0.722441	-0.812589	0.53349	NA	NA	NA	NA	no
RRWIQLGLQK	263	272	p24	B2703	-0.546854	-0.524018	0.368402	NA	NA	NA	NA	no
FRDYVDRFYK	293	302	p24	B1801	-0.760876	-0.722885	0.390032	NA	NA	NA	NA	no
GHQAAMQML	193	201	p24	B1510	-0.649601	-0.721096	0.493883	NA	NA	NA	NA	no
HQAISPRTL	144	152	p24	B1510	-0.464454	-0.378055	0.491677	NA	NA	NA	NA	no
VQNLQGQMV	135	143	p24	B13	-0.665362	-0.642103	0.622168	NA	NA	NA	NA	no
RQANFLGKI	429	437	p2p7p1p6	B13	-0.474226	-0.424339	0.384765	NA	NA	NA	NA	no
GQMREPRGSDI	226	236	p24	B13	-0.634405	-0.639322	0.36409	NA	NA	NA	NA	no
LVWASRELERF	34	44	p17	A30	-0.595174	-0.536489	0.547226	NA	NA	NA	NA	no
QAISPRTLNAW	145	155	p24	A2501	-0.455559	-0.4355	0.46925	NA	NA	NA	NA	no
SLYNTVATL	77	85	p17	A0205	-0.363312	-0.31118	0.460866	NA	NA	NA	NA	no
YVDRFFKTL	296	304	p24	B1503	-0.696934	-0.687771	0.377029	4.12831	0.255749	4.11211	0.239554	no
VKNWMTETL	313	321	p24	B4801	-0.616719	-0.657041	0.372331	4.14028	0.203243	4.08646	0.149425	no
YVDRFYKTL	296	304	p24	A0207	-0.696934	-0.687771	0.377029	3.96907	0.335765	3.97374	0.340431	no
ACQGVGGPGHK	349	359	p24	A1101	-0.61224	-0.607718	0.382512	4.0669	0.186024	3.93928	0.0584102	yes
WASRELERF	36	44	p17	B3501	-0.605473	-0.546271	0.558263	3.70882	0.707573	3.77408	0.772836	yes
CRAPRKKGC	405	413	p2p7p1p6	B1402	-0.375499	-0.306118	0.369009	3.81238	0.261391	3.77064	0.219653	yes
DCKTILKAL	329	337	p24	B0801	-0.666011	-0.664821	0.392546	3.74689	0.396003	3.66452	0.313624	yes
ETINEEAAEW	203	212	p24	A2501	-0.611917	-0.540557	0.497088	3.68813	0.326979	3.64261	0.281459	yes
ELRSLYNTV	74	82	p17	B0801	-0.325155	-0.28315	0.494938	3.5519	0.604645	3.51959	0.572337	yes
RQANFLGKI	429	437	p2p7p1p6	B4801	-0.474226	-0.424339	0.384765	3.65069	0.469866	3.4964	0.315578	no
QASQEVKNW	308	316	p24	B5301	-0.639024	-0.645078	0.388319	3.67381	0.541453	3.48534	0.352988	yes
NSSKVSQNY	124	132	p17	B3501	-0.354559	-0.220049	0.485991	3.62226	0.447208	3.4748	0.299751	yes
FLGKIWPSYK	433	442	p2p7p1p6	A0201	-0.408916	-0.336596	0.341689	3.33313	0.667317	3.29923	0.633414	yes
TLYCVHQK	84	91	p17	A1101	-0.414667	-0.302878	0.513959	3.47834	0.525222	3.27888	0.325767	yes
KETINEEAA	202	210	p24	B4002	-0.728076	-0.615902	0.587505	3.35477	0.599293	3.14367	0.388189	yes
TERQANFL	427	434	p2p7p1p6	B4002	-0.3739	-0.40217	0.374639	3.34823	0.638752	3.12562	0.416142	yes
RDYVDRFFKTL	294	304	p24	A2402	-0.727101	-0.718488	0.394531	3.16602	0.633177	3.09303	0.560182	yes
DRFYKTLRA	298	306	p24	B1402	-0.70386	-0.713416	0.414244	3.09475	0.303131	3.09233	0.300707	yes
GHQAAMQML	193	201	p24	B3901	-0.649601	-0.721096	0.493883	3.2186	0.718367	3.08523	0.584993	yes
SEGATPQDL	176	184	p24	B4001	-0.573348	-0.624255	0.48771	3.39063	0.792648	3.07665	0.478671	yes
GGKKKYKLK	24	32	p17	B0801	-0.324399	-0.19449	0.548487	3.07237	0.675563	3.05996	0.663146	yes
EIYKRWII	260	267	p24	B0801	-0.583736	-0.572372	0.379485	3.12084	0.711516	3.03529	0.625965	yes
TPQDLNTML	180	188	p24	B0702	-0.722441	-0.812589	0.53349	3.19938	0.667221	3.01492	0.482768	yes
GLNKIVRMY	269	277	p24	B1501	-0.494496	-0.524018	0.305202	3.20163	0.619795	2.95292	0.371082	yes
QASQEVKNW	308	316	p24	B5701	-0.639024	-0.645078	0.388319	3.19266	0.62334	2.90107	0.331757	yes
GELDRWEKI	11	19	p17	B4002	-0.6347	-0.630951	0.59364	3.10877	0.750059	2.74533	0.386617	yes
KYKLKHIVW	28	36	p17	A2402	-0.529578	-0.576066	0.515157	3.01631	0.672572	2.7332	0.389454	yes
TPQDLNMML	180	188	p24	B5301	-0.722441	-0.812589	0.53349	2.92817	0.671766	2.66506	0.40865	yes
QASQEVKNW	308	316	p24	B5801	-0.639024	-0.645078	0.388319	2.9318	0.731744	2.65869	0.458632	yes
HPVHAGPIA	216	224	p24	B3501	-0.411561	-0.369323	0.32029	2.85496	0.605323	2.63905	0.389407	yes
KAFSPEVIPMF	162	172	p24	B5701	-0.788977	-0.850368	0.576882	2.84648	0.394846	2.63256	0.180926	yes
EVIPMFSAL	167	175	p24	A2603	-0.697966	-0.759716	0.562489	2.60927	0.577941	2.59281	0.561484	no
GPGHKARVL	355	363	p24	B0702	-0.578082	-0.477814	0.39507	2.85894	0.931727	2.58418	0.656968	yes
RSLYNTVATLY	76	86	p17	B5801	-0.307659	-0.283516	0.445237	2.59184	0.54258	2.52552	0.476267	yes
TPQDLNTML	180	188	p24	B8101	-0.722441	-0.812589	0.53349	2.64514	0.402178	2.5016	0.258636	no
IRLRPGGKK	19	27	p17	B2705	-0.408401	-0.209948	0.590904	2.69232	0.641905	2.41617	0.365756	yes
VKVIEEKAF	156	164	p24	B1503	-0.844998	-0.882163	0.655694	2.70801	0.910881	2.41244	0.615315	yes
PPIPVGDIY	254	262	p24	B3501	-0.532692	-0.556717	0.351556	2.71035	0.740144	2.40116	0.430948	yes
RLRPGGKKK	20	28	p17	A0301	-0.405312	-0.19449	0.622832	2.49013	0.674551	2.36885	0.553276	yes
NPPIPVGDIY	253	262	p24	B3501	-0.559678	-0.575093	0.359584	2.43672	0.466511	2.27031	0.300107	yes
ISPRTLNAW	147	155	p24	B5701	-0.447655	-0.372824	0.478479	2.63267	0.896355	2.235	0.498686	yes
RLRPGGKKKY	20	29	p17	A0301	-0.425329	-0.210588	0.609691	2.37654	0.560958	2.20952	0.393941	yes
EVIPMFSAL	167	175	p24	A2601	-0.697966	-0.759716	0.562489	2.39701	1.04233	2.20075	0.846066	yes
SLYNTVATL	77	85	p17	A0202	-0.363312	-0.31118	0.460866	2.53549	0.772515	2.16288	0.399898	yes
SLYNTVATL	77	85	p17	A0201	-0.363312	-0.31118	0.460866	2.50358	0.77312	2.14607	0.415607	yes
SLYNTVATLY	77	86	p17	A0201	-0.32534	-0.283516	0.444134	2.38809	0.657635	2.04289	0.312431	yes
IEIKDTKEAL	92	101	p17	B4001	-0.282019	-0.215272	0.437692	2.47913	0.919342	2.03888	0.479088	yes
SPRTLNAWV	148	156	p24	B0702	-0.42519	-0.360916	0.463187	2.21639	0.954177	1.96806	0.705849	yes
AEQASQDVKNW	306	316	p24	B4402	-0.670854	-0.683183	0.390573	2.22529	0.616334	1.85564	0.246687	yes
LYNTVATLY	78	86	p17	A2902	-0.321211	-0.283516	0.462249	2.11826	0.766466	1.8319	0.480108	yes
TSTLQEQIGW	240	249	p24	B5801	-0.602503	-0.51531	0.362673	2.13235	0.647054	1.82014	0.334843	yes
KELYPLTSL	481	489	p2p7p1p6	B4001	-0.395328	-0.315682	0.315532	2.36242	1.01724	1.80863	0.463451	yes
KIRLRPGGK	18	26	p17	A0301	-0.530941	-0.407846	0.607246	2.22182	0.773885	1.74842	0.300488	yes
TSTLQEQIGW	240	249	p24	B5701	-0.602503	-0.51531	0.362673	2.05886	0.522051	1.74562	0.20881	yes
FSPEVIPMF	164	172	p24	B5703	-0.824519	-0.856667	0.592024	1.82668	0.263911	1.72419	0.161425	yes
TPQDLNTML	180	188	p24	B4201	-0.722441	-0.812589	0.53349	1.96575	0.568679	1.69705	0.299984	no
KAFSPEVIPMF	162	172	p24	B5703	-0.788977	-0.850368	0.576882	1.77568	0.212913	1.69469	0.131924	no
AEWDRVHPV	210	218	p24	B4002	-0.551676	-0.505853	0.410566	2.01984	0.684985	1.66464	0.329786	yes
RSLYNTVATLY	76	86	p17	A3002	-0.307659	-0.283516	0.445237	1.84284	0.31469	1.62542	0.0972703	yes
EVIPMFSAL	167	175	p24	A2602	-0.697966	-0.759716	0.562489	1.55079	0.713198	1.41027	0.572683	no
KRWIILGLNK	263	272	p24	B2705	-0.546854	-0.524018	0.368402	1.67799	0.537486	1.27738	0.136872	yes
