# Supplementary material for: Effects of Mutations on Replicative Fitness and Major Histocompatibility Complex Class I Binding Affinity Are Among the Determinants Underlying Cytotoxic-T-Lymphocyte Escape of HIV-1 Gag Epitopes
Source: mBio. 2017 Nov 28;8(6):e01050-17. doi: 10.1128/mBio.01050-17 (PMC5705913; doi:10.1128/mBio.01050-17)
Supplement: TABLE S3 [file mbo006173608st3.xlsx]

## Sheet: Sheet1
MHC-I types	Prevalenc HIV-1 non-progressors	Prevalenc HIV-1 progressors	Protectiveness	Ranking
Cw*1202	0.0243	0.0055	4.41818	1
B*5201	0.0245	0.0056	4.375	2
B*5701	0.1394	0.0324	4.30247	3
A*0206	0.0062	0.0016	3.875	4
B*2705	0.0838	0.0338	2.47929	5
Cw*0602	0.1947	0.0808	2.40965	6
A*0205	0.0135	0.0059	2.28814	7
B*1402	0.0591	0.0263	2.24715	8
Cw*0102	0.0665	0.0296	2.24662	9
Cw*0802	0.0691	0.0327	2.11315	10
B*1302	0.0407	0.0193	2.10881	11
A*2501	0.05	0.024	2.08333	12
B*5801	0.0136	0.0071	1.91549	13
A*3301	0.0124	0.0066	1.87879	14
A*3101	0.0437	0.0239	1.82845	15
A*6601	0.0045	0.0026	1.73077	16
B*3801	0.0255	0.015	1.7	17
A*3201	0.0533	0.0317	1.68139	18
B*2702	0.0041	0.0025	1.64	19
B*1401	0.0131	0.008	1.6375	20
Cw*1505	0.0038	0.0024	1.58333	21
Cw*1203	0.0724	0.047	1.54043	22
A*3001	0.0223	0.0147	1.51701	23
Cw*0202	0.0669	0.0449	1.48998	24
B*4101	0.0072	0.0049	1.46939	25
B*4002	0.0188	0.0128	1.46875	26
Cw*0302	0.0049	0.0034	1.44118	27
A*2601	0.0306	0.022	1.39091	28
Cw*1701	0.0092	0.0067	1.37313	29
Cw*1402	0.016	0.0125	1.28	30
B*0705	0.0019	0.0016	1.1875	31
A*1101	0.0709	0.0617	1.14911	32
B*4102	0.0025	0.0022	1.13636	33
Cw*1502	0.0242	0.0222	1.09009	34
B*3901	0.0108	0.0101	1.06931	35
B*4501	0.0041	0.004	1.025	36
B*5601	0.0045	0.0045	1	37
A*2402	0.0737	0.0742	0.993261	38
B*4402	0.0758	0.0786	0.964377	39
B*5301	0.0023	0.0024	0.958333	40
Cw*0501	0.0832	0.0874	0.951945	41
A*0101	0.1392	0.1486	0.936743	42
B*5101	0.0466	0.0501	0.93014	43
A*0201	0.2648	0.2909	0.910278	44
B*1517	0.0029	0.0033	0.878788	45
A*0301	0.1227	0.1405	0.87331	46
B*1801	0.0442	0.0509	0.868369	47
B*1501	0.0671	0.0777	0.863578	48
B*3701	0.0116	0.0135	0.859259	49
A*6802	0.0068	0.008	0.85	50
A*6801	0.0243	0.0312	0.778846	51
B*4405	0.0021	0.0029	0.724138	52
Cw*0304	0.0568	0.0822	0.690998	53
Cw*0701	0.0891	0.129	0.690698	54
Cw*0704	0.0116	0.0174	0.666667	55
B*4403	0.0338	0.0514	0.657588	56
B*5001	0.0054	0.0084	0.642857	57
Cw*0303	0.0386	0.0627	0.61563	58
B*4901	0.0096	0.0156	0.615385	59
B*3508	0.0024	0.0039	0.615385	60
A*3303	0.0027	0.0046	0.586957	61
B*3503	0.0086	0.0152	0.565789	62
Cw*1601	0.0213	0.0382	0.557592	63
B*0801	0.0468	0.0866	0.540416	64
B*4001	0.029	0.0538	0.539033	65
Cw*0401	0.058	0.1092	0.531136	66
B*3502	0.0035	0.007	0.5	67
B*3501	0.0305	0.0635	0.480315	68
Cw*0702	0.0658	0.1373	0.479243	69
Cw*1604	0.0011	0.0023	0.478261	70
A*2902	0.0174	0.0377	0.461538	71
B*0702	0.061	0.1334	0.457271	72
B*5501	0.0071	0.0171	0.415205	73
A*3002	0.0039	0.0114	0.342105	74
B*1518	0.0015	0.0045	0.333333	75
A*2301	0.0074	0.0223	0.331839	76
A*2901	0.0016	0.0052	0.307692	77
A*0302	0.0011	0.0043	0.255814	78
Cw*1602	0.0012	0.0053	0.226415	79
B*3906	0.0011	0.0063	0.174603	80
